# Supplementary material for: Cytogeography of Callisia section Cuthbertia (Commelinaceae)
Source: Comp Cytogenet. 2017 Sep 1;11(4):553–77. doi: 10.3897/CompCytogen.v11i4.11984 (PMC5672156; doi:10.3897/CompCytogen.v11i4.11984)
Supplement: Supplementary material 1 — Georeferenced data points [file comparative_cytogenetics-11-553-s001.xls]

## Sheet: Sheet1
Taxa	State	County	Locality	Latitude	Longitude	Collector	Collection#	Date collected
Callisia graminea (Small) Tucker
CG	FL	Alachua	Gainesville	29°51.77'N	082°07.87'W	E. West et al	s. n.	1935-05-25
CG	FL	Alachua	Gainesville, Cedar Ridge area	29°38.63'N	082°25.26'W	D. Tilley	2152	2001-08-13
CG	FL	Alachua	Morningside Nature Center.	29°39.26'N	082°16.72'W	C. Kabat et al	40	2001-05-04
CG	FL	Alachua	Paynes Prairie State Park	29°31.69'N	082°17.14'W	C. Easley	298	1986-05-31
CG	FL	Alachua	Paynes Prairie State Park	29°31.14'N	082°17.87'W	W. Faircloth et al	627	1987-05-03
CG	FL	Citrus	Fort Cooper State Park	28°48.74'N	082°18.70'W	R. Hattaway	FC0114	2000-05-12
CG	FL	Citrus	N. end of Lake Tsala Apopka	28°58.38'N	082°22.30'W	J. Beckner	630	1964-10-16
CG	FL	Citrus	NE. of Holder	28°58.53'N	082°21.78'W	L. Baltzell	8252	1976-04-11
CG	FL	Clay	Bayard Point	29°56.45'N	081°37.82'W	C. Slaughter et al	12510	2001-05-21
CG	FL	Clay	Black Creek Ravines Conservation Area	30°03.39'N	081°50.76'W	L. Anderson	18702	1999-06-11
CG	FL	Clay	Blue Pond	29°52.22'N	082°01.00'W	G. Fleming et al	8385	1972-08-03
CG	FL	Clay	Gold Head Branch State Park	29°50.90'N	081°57.74'W	E. West et al	s. n.	1939-05-12
CG	FL	Clay	Gold Head Branch State Park	29°50.82'N	081°57.64'W	O. Baynard	s. n.	1944-04-01
CG	FL	Clay	Gold Head Branch State Park	29°52.35'N	081°55.93'W	S. Bergamo	50	1981-07-11
CG	FL	Clay	Jennings State Forest	30°09.74'N	081°57.23'W	S. Orzell et al	20105	1992-07-09
CG	FL	Clay	On Fla. 225, 4 mi. SE. of Lawtey	30°00.17'N	082°03.15'W	J. Beckner	1315	1966-06-02
CG	FL	Clay	SE. of Lawtey	30°04.89'N	082°02.60'W	J. Abbott et al	13635	2000-06-16
CG	FL	Clay	Silver Sands Lake Drive	29°47.58'N	081°58.53'W	J. Kunzer	504	2004-04-10
CG	FL	Clay	Silver Sands Lake Drive	29°47.58'N	081°58.53'W	J. Kunzer	537	2004-05-17
CG	FL	Clay	Silver Sands Lake Drive	29°47.58'N	081°58.53'W	J. Kunzer	504A	2004-04-10
CG	FL	Clay	Silver Sands Lake Drive	29°47.58'N	081°58.53'W	J. Kunzer	543A	2004-05-17
CG	FL	Dixie	Ca 3 air mi SE. of Steinhatchee	29°38.08'N	083°21.30'W	L. Anderson	12046	1989-06-02
CG	FL	Duval	1 mi. E. of US 17, N. side of Jacksonville	30°25.90'N	081°37.61'W	C. Becker et al	1234	1959-04-15
CG	FL	Duval	Fort Caroline National Monument	30°22.22'N	081°29.15'W	D. Giannasi et al	1551	2005-07-01
CG	FL	Duval	Julington-Durbin Peninsula; Bayard	30°07.93'N	081°32.35'W	S. Orzell et al	20011	1992-07-03
CG	FL	Franklin	Along Ridge Rd. Eastpoint	29°45.26'N	084°52.15'W	L. Anderson	10874	1987-09-02
CG	FL	Franklin	Apalachicola	29°48.77'N	084°50.60'W	J. Bozeman	11216	1967-08-08
CG	FL	Franklin	E. of Tidal creek on N side of Hwy 9	29°55.26'N	084°30.77'W	L. Anderson	24534	2009-05-29
CG	FL	Franklin	Panacea	29°58.71'N	084°22.99'W	N. Henderson	67-1474	1967-08-22
CG	FL	Franklin	Parking Area of St. James fire tower	29°56.96'N	084°30.21'W	L. Anderson	7088	1984-04-30
CG	FL	Franklin	Saint Teresa	29°56.22'N	084°30.36'W	S. Orzell et al	12168	1989-09-14
CG	FL	Lake	2 mi E. of Jct. with Fla 561 W. of Lake Jem	28°45.63'N	081°43.17'W	J. Beckner	2373	1970-04-13
CG	FL	Lake	E. of Lady Lake	28°55.54'N	081°52.74'W	L. Baltzell	11104	1980-05-18
CG	FL	Lake	Eustis	28°50.49'N	081°41.62'W	J. Ray	s. n.	July, 1894
CG	FL	Lake	Mt. Plymouth.	28°48.48'N	081°31.99'W	R. Daubenmire et al	s. n.	1977-06-16
CG	FL	Lake	N. of Alexander Springs	29°05.39'N	081°33.76'W	D. White et al	s. n.	1984-05-30
CG	FL	Lake	N. of Leesburg	28°51.67'N	081°54.24'W	L. Baltzell	3851	1972-04-19
CG	FL	Lake	Ocala National Forest,	29°04.81'N	081°34.14'W	R. Wilbur et al	2659	1950-08-17
CG	FL	Lake	Silver Lake	28°50.51'N	081°47.90'W	W. Tisdale	s. n.	1935-04-19
CG	FL	Leon	St. Marks National Wildlife Refuge	30°09.09'N	084°08.85'W	M. Kuck	60	s. d.
CG	FL	Levy	3 mi S. of Williston	29°20.41'N	082°26.78'W	H. Hume	s. n.	1937-03-26
CG	FL	Levy	S. of Morriston	29°15.18'N	082°26.49'W	R. Kral	4515	1957-04-07
CG	FL	Marion	4 mi N. of Ocala	29°14.50'N	082°09.16'W	W. Porter	s. n.	1938-07-07
CG	FL	Marion	5.6 mi E. of Jct. US 301, along Fla 318	29°26.88'N	082°2.19'W	R. Smith et al	300	1961-07-02
CG	FL	Marion	E. of Dunnellon	29°03.21'N	082°17.78'W	L. Baltzell	10293	1978-05-14
CG	FL	Marion	Ocala National Forest	29°20.71'N	081°44.17'W	B. Lambert	113	1949-04-15
CG	FL	Marion	Ocala National Forest	29°22.15'N	081°49.22'W	W. Judd et al	2652	1980-05-13
CG	FL	Marion	Orange Springs	29°28.26'N	081°58.10'W	E. West et al	s. n.	1941-05-27
CG	FL	Marion	Orange Springs	29°28.26'N	081°58.10'W	E. West et al	s. n.	1941-05-28
CG	FL	Marion	Salt Springs Island, near Salt Springs	29°20.27'N	081°44.76'W	G. Guala II et al	1066	1988-09-24
CG	FL	Marion	Silver River State Park.	29°12.02'N	082°02.73'W	J. Hubbard	497	2006-05-21
CG	FL	Nassau	Ralph E. Simmons Memorial State Forest	30°46.76'N	081°57.24'W	C. Slaughter	12722	2001-08-15
CG	FL	Nassau	Ralph E. Simmons Memorial State Forest	30°46.77'N	081°57.25'W	L. Anderson	19443	2000-09-16
CG	FL	Putnam	Dunns Creek State Park	29°33.30'N	081°35.09'W	M. Lelong et al	1536	2002-06-26
CG	FL	Putnam	Melrose	29°42.27'N	082°01.77'W	D. Ward	1845	1960-04-18
CG	FL	St Johns	N. of Adams Acres Rd., St. Augustine	29°52.40'N	081°23.29'W	L. Anderson	14927	2006-07-12
CG	FL	Sumter	ENE. of the Withlacoochee River	28°52.55'N	082°08.00'W	M. Strong	2330	2000-05-22
CG	FL	Sumter	N. side of FL 44, 1 mi. WNW of I-75	28°53.15'N	082°05.99'W	R. Wunderlin et al	9637	1984-06-28
CG	FL	Sumter	W. of Wildwood	28°52.81'N	082°07.52'W	M. Strong	3640	2006-08-26
CG	FL	Wakulla	1.7 mi N. of Panacea	30°04.85'N	084°23.70'W	L. Anderson	5261	1981-06-05
CG	FL	Wakulla	Beside Rd. 404 at gate on W. side Rte. 372.	30°01.26'N	084°26.58'W	L. Anderson	23974	2008-06-20
CG	FL	Wakulla	St. Marks National Wildlife Refuge	30°04.09'N	084°23.33'W	R. Godfrey	83216	1989-05-12
CG	FL	Wakulla	St. Marks National Wildlife Refuge	30°01.75'N	084°24.51'W	L. Anderson	22280	2006-08-25
CG	GA	Ben Hill	Fitzgerald	31°52.06'N	083°15.21'W	J. Hardin et al	16166	1953-05-18
CG	GA	Bulloch	Cypress Lake Rd.	32°22.39'N	081°53.07'W	A. Kelly	106	1989-06-05
CG	GA	Bulloch	Lower Lotts Creek Church	32°21.33'N	081°51.31'W	C. O Neal	35	1965-06-21
CG	GA	Burke	Girard	33°09.61'N	081°45.88'W	J. Bozeman et al	8967	1967-04-22
CG	GA	Candler	Canoochee River	32°25.40'N	082°09.07'W	R. Bow et al	161	1975-05-13
CG	GA	Candler	Metter	32°25.88'N	082°09.51'W	W. Walker et al	139	1975-05-13
CG	GA	Charlton	GA 185	30°26.37'N	082°11.92'W	G. Norsworthy et al	s. n.	1972-05-28
CG	GA	Charlton	GA 185, &.2 mi S. of GA 94	30°25.16'N	082°11.98'W	A. Kelly	109	1989-06-06
CG	GA	Charlton	Moniac	30°26.28'N	082°11.89'W	G. Norsworthy et al	s. n.	1972-05-28
CG	GA	Coffee	E. side Seventeen-Mile River	31°31.75'N	082°48.85'W	M. Hopkins	723	1965-04-22
CG	GA	Coffee	NE. of Douglas	31°32.17'N	082°48.68'W	A. Kelly	110	1989-06-07
CG	GA	Emanuel	Northside of GA 46 about 1.7 mi E. of US 1	32°22.39'N	082°21.1'W	R. Crook	300	1993-07-01
CG	GA	Evans	Fort Stewart Military Reservation	31°51.68'N	081°37.34'W	T. Zebryk	160	1992-04-22
CG	GA	Johnson	Kite	32°41.65'N	082°30.02'W	S. Jones	23295	1979-06-15
CG	GA	McIntosh	Everett	31°29.97'N	081°36.51'W	J. Bozeman	767	1962-07-08
CG	GA	McIntosh	Ft. Barrington Rd.	31°30.12'N	081°35.36'W	J. Bozeman	2194	1962-10-07
CG	GA	Pierce	Blackshear	31°21.41'N	082°14.25'W	J. Bozeman	9385	1967-06-09
CG	GA	Richmond	Bennoch Mill Rd.	33°18.67'N	081°57.06'W	W. Duncan	3472	1941-06-20
CG	GA	Tattnall	Bluff over Ohoopee River	32°04.84'N	082°10.14'W	A. Kelly	107	1989-06-05
CG	GA	Tattnall	Cobbtown	32°17.19'N	082°13.32'W	J. Bozeman	10609	1967-06-27
CG	GA	Tattnall	Reidsville	32°06.66'N	082°9.63'W	A. Cronquist	5333	1948-06-16
CG	GA	Tattnall	Reidsville	32°07.44'N	082°10.04'W	H. Ahles	54167	1961-06-11
CG	GA	Telfair	GA 149, 9.4 mi N. of GA 117	31°58.80'N	082°50.65'W	A. Kelly	108	1989-06-05
CG	GA	Telfair	N. side of Turnpike Creek	31°59.52'N	082°55.09'W	R. Harper et al	16920	1953-08-01
CG	GA	Toombs	Lyons	32°14.91'N	082°16.83'W	J. Bozeman	10635	1967-06-27
CG	GA	Toombs	Lyons	32°10.90'N	082°17.62'W	R. Wilbur	3099	1953-04-26
CG	GA	Ware	Ware County	31°15.71'N	082°17.59'W	J. Bozeman et al	3792	1966-06-07
CG	GA	Wilkinson	1.6 mi E. on dirt Rd. from GA 112	32°50.25'N	083°04.32'W	A. Kelly	111	1989-06-07
CG	GA	Wilkinson	Sandy Creek	31°51.55'N	083°13.30'W	J. Pyron et al	3179	1938-06-13
CG	GA	Bacon	Along E. bank of Little Hurricane Creek	31°25.91'N	082°25.98'W	R. Carter et al	7339	1988-08-18
CG	GA	Camden	Kingsland	30°46.35'N	081°40.12'W	R. Carter et al	17643	2007-06-22
CG	GA	Charlton	3 airmiles of Moniac	30°28.99'N	082°11.95'W	R. Carter et al	16432	2006-04-07
CG	GA	Coffee	NE. of Douglas	31°31.48'N	082°49.16'W	R. Carter et al	4179	1985-06-28
CG	GA	Coffee	Along E. side of Seventeen Mile River	31°30.21'N	082°44.42'W	R. Carter et al	6550	1988-04-29
CG	GA	Irwin	Alapaha River	31°32.16'N	083°23.83'W	W. Faircloth	2863	1965-08-24
CG	NC	Bladen	Ammon	34°45.68'N	078°36.27'W	R. Wilbur	48776	1988-07-06
CG	NC	Bladen	Ammon	34°44.79'N	078°36.40'W	R. Wilbur	48950	1988-07-21
CG	NC	Bladen	Ammon	34°45.68'N	078°36.27'W	R. Wilbur	59467	1991-08-21
CG	NC	Bladen	Ammon	34°50.49'N	078°33.70'W	D. Zobel	s.n	1966-07-22
CG	NC	Bladen	Ammon	34°45.52'N	078°36.41'W	R. Wilbur	5903	1957-06-05
CG	NC	Bladen	Bay Tree Lake State Park	34°40.55'N	078°23.41'W	R. Wilbur	48697	1988-07-06
CG	NC	Bladen	Bay Tree Lake State Park	34°39.37'N	078°23.35'W	R. Carter	7220	1988-07-30
CG	NC	Bladen	Elizabethtown	34°41.83'N	078°36.14'W	A. Kelly	N/A	1988-04-03
CG	NC	Bladen	Garland-White Lake	34°43.21'N	078°26.72'W	J. Kelly	s. n.	1967-11-06
CG	NC	Bladen	Jerome	34°46.21'N	078°46.62'W	R. Wilbur	62343	1994-06-01
CG	NC	Bladen	Lagoon	34°34.68'N	078°23.29'W	R. Wilbur	49312	1988-07-29
CG	NC	Bladen	Smith’s Pond	34°43.67'N	078°25.57'W	R. Wilbur	49353	1988-07-29
CG	NC	Bladen	Tobermory	34°48.29'N	078°53.03'W	A. Kelly	113	1989-06-18
CG	NC	Bladen	White Lake	34°34.22'N	078°26.27'W	R. Weaver	811	1967-05-19
CG	NC	Bladen	White Lake	34°38.83'N	078°33.18'W	D. Stone	2674	1968-05-29
CG	NC	Bladen	White Lake	34°39.22'N	078°30.44'W	D. Stone	2676	1968-05-29
CG	NC	Bladen	White Lake	34°39.22'N	078°30.44'W	D. Stone et al	2742	1970-05-28
CG	NC	Bladen	White Lake	34°39.30'N	078°29.87'W	H. Blomquist	5747	1932-05-15
CG	NC	Bladen	White Lake	34°40.28'N	078°29.41'W	R. Wilbur	10360	1968-05-28
CG	NC	Bladen	White Lake	34°38.88'N	078°34.33'W	R. Wilbur	10362	1968-05-28
CG	NC	Bladen	White Oak	34°44.05'N	078°43.11'W	A. Kelly	N/A	September, 1987
CG	NC	Brunswick	Along Rt. 211	34°03.04'N	078°17.52'W	G. Moore	3655	1998-05-03
CG	NC	Brunswick	NE. of Seaside towards Ocean Isle Beach	33°54.04'N	078°26.97'W	R. Wilbur	5671	1957-05-11
CG	NC	Brunswick	Shallotte	33°58.64'N	078°21.31'W	R. Wilbur	48383	1988-06-23
CG	NC	Brunswick	Shallotte	33°55.68'N	078°16.34'W	R. Wilbur	48407	1988-06-23
CG	NC	Brunswick	Shallotte	33°55.89'N	078°17.64'W	R. Wilbur	61042	1992-06-18
CG	NC	Columbus	Lake Waccamaw	34°16.77'N	078°28.03'W	R. Wilbur	49855	1988-08-12
CG	NC	Cumberland	Alongside Cedar Creek Rd.	34°51.81'N	078°43.82'W	A. Kelly	N/A	September, 1987
CG	NC	Cumberland	Bladen county line	34°54.53'N	078°44.03'W	R. Wilbur	50101	1988-08-17
CG	NC	Cumberland	Cedar creek	34°54.75'N	078°44.03'W	R. Wilbur	56596	1990-08-16
CG	NC	Cumberland	Cedar creek	34°56.14'N	078°44.45'W	R. Wilbur	56659	1990-08-16
CG	NC	Cumberland	Fayetteville	34°59.05'N	078°45.78'W	R. Wilbur	5587	1957-05-10
CG	NC	Cumberland	Fayetteville	35°02.47'N	078°54.82'W	R. Wilbur	5815	1957-05-17
CG	NC	Cumberland	Fayetteville	34°58.72'N	078°43.94'W	R. Wilbur	49467	1988-07-29
CG	NC	Cumberland	Jessup Pond	34°51.72'N	078°43.78'W	R. Wilbur et al	43146	1987-07-22
CG	NC	Cumberland	Wade	35°06.77'N	078°46.28'W	A. Kelly	112	1989-06-18
CG	NC	Harnett	Cameron pond	35°15.31'N	078°57.63'W	R. Wilbur	54971	1990-05-19
CG	NC	Harnett	Olivia	35°21.25'N	079°06.54'W	R. Wilbur	9116	1967-06-29
CG	NC	Harnett	Spout Springs	35°14.34'N	079°01.29'W	R. Wilbur	55650	1990-06-13
CG	NC	Harnett	Spring Lake	35°15.35'N	079°02.27'W	A. Kelly	N/A	September, 1987
CG	NC	Hoke	Aberdeen	35°04.09'N	079°21.53'W	R. Wilbur	61172	1992-07-08
CG	NC	Hoke	Dundarrach	34°59.31'N	079°05.82'W	R. Wilbur	59170	1991-06-08
CG	NC	Hoke	McCain	35°03.40'N	079°20.89'W	A. Kelly	N/A	1988-07-10
CG	NC	Hoke	Montrose	35°02.69'N	079°20.22'W	D. Stone et al	2739	1970-05-28
CG	NC	Hoke	Raeford	35°00.95'N	079°18.72'W	R. Wilbur	61105	1992-07-08
CG	NC	Hoke	Raeford	34°51.98'N	079°12.05'W	A. Kelly	N/A	1988-04-03
CG	NC	Moore	Aberdeen	35°06.52'N	079°22.90'W	H. Hespenheide	326	1964-05-12
CG	NC	Moore	Aberdeen	35°06.52'N	079°25.36'W	D. Stone et al	2738	1970-05-28
CG	NC	Moore	Aberdeen	35°06.87'N	079°23.21'W	R. Wilbur	55514	1990-06-06
CG	NC	Moore	Aberdeen	35°09.54'N	079°28.55'W	A. Kelly	N/A	1988-06-25
CG	NC	Moore	Carthage	35°20.92'N	079°21.88'W	D. Correll	7010	1936-10-24
CG	NC	Moore	Lakeview	35°14.52'N	079°22.35'W	D. Stone	2671	1968-05-29
CG	NC	Moore	Lakeview	35°14.69'N	079°20.62'W	D. Stone	2737	1970-05-28
CG	NC	Moore	Lakeview	35°13.85'N	079°20.53'W	D. Stone	2670	1968-05-29
CG	NC	Moore	Mt. Pleasant	35°11.59'N	079°10.45'W	R. Wilbur	55698	1990-06-13
CG	NC	Moore	Pinehurst	35°14.67'N	079°26.72'W	J. Luteyn	2626	1971-07-24
CG	NC	Moore	Pinehurst	35°13.87'N	079°23.61'W	R. Wilbur	10405	1968-05-28
CG	NC	Moore	Pinehurst	35°11.73'N	079°23.73'W	H. Oosting	34739	1934-10-07
CG	NC	Moore	Pinehurst	35°14.13'N	079°26.89'W	R. Wilbur	41746	1987-05-29
CG	NC	Moore	West End	35°14.13'N	079°34.39'W	D. Stone	2672	1968-05-29
CG	NC	New Hanover	Wilmington	34°19.63'N	077°59.85'W	E. Myers	2	1970-07-11
CG	NC	New Hanover	Wilmington	34°19.77'N	077°59.95'W	R. Wilbur	6147	1957-06-12
CG	NC	Pender	Atkinson	34°29.79'N	078°11.54'W	A. Kelly	98	1988-05-05
CG	NC	Pender	Holly Shelter Game land	34°24.61'N	077°39.82'W	B. Sorroe	8415	1995-06-08
CG	NC	Pender	Moores Creek National Battlefield	34°27.21'N	078°07.22'W	D. Sieren	3444	1983-06-06
CG	NC	Richmond	Camp Mackall	35°01.65'N	079°30.5'W	A. Radford	14373	1956-07-24
CG	NC	Richmond	Hamlet	34°50.40'N	079°45.54'W	A. Kelly	N/A	1988-06-26
CG	NC	Richmond	Hampstead	34°49.81'N	079°50.50'W	A. Kelly	N/A	1988-06-25
CG	NC	Richmond	Hoffman	35°03.52'N	079°29.71'W	R. Wilbur	62435	1994-06-01
CG	NC	Richmond	Hoffman	35°01.21'N	079°37.23'W	A. Kelly	N/A	1989-04-27
CG	NC	Richmond	Rockingham	34°58.00'N	079°39.09'W	D. Correll	1066	1935-06-17
CG	NC	Richmond	Rockingham	34°57.09'N	079°44.20'W	R. Wilbur	41719	1987-05-29
CG	NC	Robeson	Lumberton	34°37.47'N	079°01.02'W	D. Correll	7393	1937-06-03
CG	NC	Robeson	Red Springs	34°47.00'N	079°11.75'W	H. Ahles et al	28914A	1957-06-21
CG	NC	Robeson	St. Pauls	34°47.85'N	078°55.87'W	D. Stone	2741	1970-05-28
CG	NC	Sampson	Clinton	34°59.09'N	078°24.64'W	R. Godfrey	4516	1938-06-11
CG	NC	Sampson	Ingold	34°46.03'N	078°21.49'W	H. Ahles et al	30151	1957-06-28
CG	NC	Sampson	Newton Grove	35°10.78'N	078°28.64'W	A. Kelly	N/A	1989-04-17
CG	NC	Sampson	Roseboro	34°56.05'N	078°30.97'W	R. Wilbur	17823	1974-06-06
CG	NC	Sampson	Roseboro	34°53.23'N	078°31.31'W	R. Wilbur	48813	1988-07-06
CG	NC	Sampson	Roseboro	34°52.32'N	078°31.98'W	R. Wilbur	49062	1988-07-21
CG	NC	Sampson	Roseboro	34°53.02'N	078°31.36'W	A. Kelly	N/A	1989-04-17
CG	NC	Sampson	White Lake	34°40.32'N	078°26.23'W	D. Correll	1252	1935-06-20
CG	NC	Scotland	Camp Mackall	35°00.84'N	079°26.71'W	R. Wilbur	55631	1990-06-12
CG	NC	Scotland	Gibson	34°48.08'N	079°38.09'W	A. Kelly	N/A	1988-06-26
CG	NC	Scotland	Hoffman	35°01.54'N	079°33.06'W	R. Wilbur	62093	1995-05-19
CG	NC	Scotland	Hoffman	35°01.54'N	079°33.06'W	R. Wilbur	62103	1994-05-19
CG	NC	Scotland	Hoke-Scotland county line on US. 15-501	34°59.70'N	079°26.8'W	H. Ahles et al	28569	1957-06-20
CG	NC	Scotland	Sandhills Gameland	35°00.18'N	079°32.28'W	A. Kelly	N/A	1988-05-19
CG	NC	Scotland	Sandhills Gameland	34°59.89'N	079°32.67'W	A. Kelly	N/A	1988-06-02
CG	NC	Scotland	Sandhills Gameland Management Area	34°53.74'N	079°27.03'W	R. Wilbur	46818	1988-05-20
CG	NC	Scotland	Sandhills Gameland	34°55.64'N	079°30.12'W	R. Wilbur	62112	1994-05-19
CG	NC	Scotland	Wagram	34°55.25'N	079°23.13'W	A. Kelly	N/A	1988-06-02
CG	NC	Wayne	Dudley	35°17.45'N	078°01.04'W	J. Duke	1045	1958-06-11
CG	NC	Wayne	Goldsboro	35°17.24'N	077°50.96'W	A. Radford	22002	1957-05-03
CG	NC	Wayne	Mt. Olive	35°18.71'N	078°02.17'W	E. Myers	1	1970-07-11
CG	SC	Aiken	Bishop Gravatt Center	33°44.25'N	081°35.12'W	D. Johnson	533	1995-05-16
CG	SC	Aiken	Foley farm	33°44.45'N	081°36.17'W	T. Callahan	681404-1	1968-04-14
CG	SC	Aiken	New Ellenton	33°23.45'N	081°34.12'W	J. Duke	620	1958-05-16
CG	SC	Allendale	Smith’s lake	33°02.28'N	081°28.29'W	C. Aulbach Smith	2325	1982-07-09
CG	SC	Allendale	SR 102, 0.85 mi S. of Jct. with SR 125	33°03.68'N	081°28.82'W	A. Kelly	105	1989-06-04
CG	SC	Bamberg	Bamberg	33°19.03'N	080°59.21'W	C. Horn	4412	1991-05-28
CG	SC	Bamberg	Denmark	33°18.74'N	081°11.44'W	H. Ahles et al	25977	1957-05-26
CG	SC	Barnwell	Kline	33°09.55'N	081°15.55'W	H. Ahles et al	57077	1962-06-10
CG	SC	Barnwell	Martin	33°04.49'N	081°28.70'W	W. Kelly et al	s. n.	1952-07-11
CG	SC	Calhoun	Lone star	33°37.88'N	080°33.60'W	J. Nelson et al	3352	1984-05-16
CG	SC	Chesterfield	Bethune	34°26.16'N	080°17.57'W	A. Kelly	N/A	1988-07-10
CG	SC	Chesterfield	Cheraw	34°37.27'N	079°56.67'W	C. Horn et al	2583	1988-05-13
CG	SC	Chesterfield	Cheraw	34°38.41'N	079°57.66'W	A. Kelly	N/A	1988-07-09
CG	SC	Chesterfield	Cheraw State Park	34°37.26'N	079°56.70'W	J. Bozeman et al	9182	1967-05-25
CG	SC	Chesterfield	Chesterfield	34°42.25'N	080°14.99'W	A. Radford	12358	1956-06-05
CG	SC	Chesterfield	Hartsville	34°27.66'N	080°2.09'W	A. Kelly	N/A	1988-06-26
CG	SC	Chesterfield	Patrick	34°34.90'N	080°01.93'W	A. Kelly	N/A	1988-07-10
CG	SC	Chesterfield	Patrick	34°38.19'N	080°05.22'W	A. Kelly	N/A	1988-07-10
CG	SC	Chesterfield	Sand Hills State Forest	34°29.89'N	080°01.24'W	J. Castrale	144	1976-06-19
CG	SC	Clarendon	St. Paul	33°31.60'N	080°25.57'W	A. Radford	24489	1957-06-11
CG	SC	Darlington	Black Creek	34°24.74'N	079°59.50'W	C. Horn	2748	1988-06-07
CG	SC	Darlington	Darlington	34°18.59'N	079°50.28'W	B. Smith	310	1940-06-10
CG	SC	Darlington	Hartsville	34°22.87'N	080°06.63'W	B. Smith	304	1940-06-10
CG	SC	Darlington	Hartsville	34°21.31'N	080°07.27'W	J. Bozeman et al	9183	1967-05-25
CG	SC	Darlington	Hartsville	34°22.64'N	080°05.91'W	J. Norton	s. n.	1920-05-15
CG	SC	Darlington	Patrick	34°27.65'N	080°02.07'W	J. Duke	1836	1958-08-03
CG	SC	Dillon	Little Rock	34°33.19'N	079°27.11'W	H. Ahles et al	32211	1957-07-25
CG	SC	Dorchester	St. George	33°05.43'N	080°29.50'W	H. Ahles et al	26352	1957-05-27
CG	SC	Georgetown	Plantersville	33°30.60'N	079°15.14'W	A. Kelly	104	1989-06-03
CG	SC	Georgetown	Sandy Island	33°35.20'N	079°07.59'W	J. Nelson et al	21829	2001-04-14
CG	SC	Georgetown	Tom Yawkey Wildlife Center	33°15.14'N	079°15.42'W	J. Nelson	9452	1990-07-26
CG	SC	Georgetown	Tom Yawkey Wildlife Center	33°17.50'N	079°10.36'W	J. Nelson et al	9931	1990-10-24
CG	SC	Horry	Cotton patch bay	33°47.18'N	078°56.43'W	W. Batson et al	s. n.	1987-06-15
CG	SC	Horry	Sandhill Lake	34°07.02'N	079°13.23'W	A. Pittman et al	5199304	1993-05-19
CG	NC	Horry	Wampee	33°49.71'N	078°45.14'W	R. Wilbur	73779	2001-06-08
CG	SC	Horry	Watts Bay	33°49.42'N	078°50.45'W	J. Nelson et al	7946	1989-06-12
CG	SC	Jaspar	Tillman Sand Ridge Heritage	32°29.71'N	081°11.59'W	J. Nelson	20649	1999-07-23
CG	SC	Kershaw	Camden	34°24.19'N	080°22.97'W	C. Horn	2775	1988-06-22
CG	SC	Kershaw	Camden	34°10.29'N	080°47.32'W	A. Kelly	N/A	1988-07-10
CG	SC	Kershaw	Sanders Creek	34°19.99'N	080°33.40'W	A. Pittman et al	6259814	1998-06-06
CG	SC	Kershaw	Savage Bay Heritage Preserve	34°19.63'N	080°31.34'W	C. Wood	33	2000-08-03
CG	SC	Kershaw	SR 15, about 17,5 mi NE. of US 1	34°12.37'N	080°16.03'W	A. Kelly	114	1989-07-13
CG	SC	Lancaster	Kershaw	34°34.48'N	080°32.26'W	H. Ahles et al	27421	1957-06-06
CG	SC	Lee	Bishopville	34°15.52'N	080°10.05'W	A. Radford	24296	1957-06-06
CG	SC	Lexington	Batesburg	33°53.82'N	081°32.23'W	J. Duke	721	1958-05-16
CG	SC	Lexington	Edmund	33°50.67'N	081°13.87'W	S. Hutto	206	1986-08-19
CG	SC	Lexington	Highway 602	33°56.65'N	081°08.64'W	J. Barry	s. n.	1967-04-30
CG	SC	Lexington	Pelion	33°43.64'N	081°12.98'W	C. Leland Rodgers	227	1972-05-20
CG	SC	Lexington	US 321	33°55.23'N	081°03.86'W	S. Hutto et al	14	1982-08-05
CG	SC	Marion	Brittons Neck	33°45.73'N	079°15.73'W	J. Nelson et al	25853	2006-05-17
CG	SC	Marlboro	Bennettsville	34°47.72'N	079°42.5'W	C. Horn et al	2678	1988-06-01
CG	SC	Marlboro	Clio	34°43.43'N	079°35.88'W	A. Kelly	N/A	1988-07-10
CG	SC	Marlboro	Drake	34°29.56'N	079°38.45'W	A. Radford	12543	1956-06-10
CG	SC	Orangeburg	Orangeburg	33°30.02'N	080°56.29'W	H. Ahles	25254	1957-05-10
CG	SC	Richland	Ft. Jackson	34°04.35'N	080°49.19'W	J. Nelson et al	12697	1992-06-01
CG	SC	Richland	Sesquicentennial State Park	34°05.93'N	080°54.49'W	M. Moody	2	1991-06-10
CG	SC	Richland	Sesquicentennial State Park	34°05.77'N	080°54.52'W	W. Cely	67	2007-05-22
CG	SC	Richmond	Faunus Road	34°08.24'N	081°02.30'W	J. Nelson	22756	2002-06-11
CG	SC	Richmond	SC Army National Guard HQ	33°59.90'N	080°49.80'W	J. Nelson et al	12447	1992-05-13
CG	SC	Saluda	Ridge Spring	33°48.83'N	081°39.08'W	A. Radford	23153	1957-05-26
CG	SC	Sumter	Poinsett State Park	33°48.22'N	080°30.91'W	S. Tandon	s. n.	1964-05-04
CG	SC	Sumter	Sumter	33°50.39'N	080°22.77'W	A. Radford	24050	1957-06-05
CG	VA	Southampton	Franklin	36°34.74'N	076°56.40'W	D. Ware et al	7005	1978-05-13
CG	VA	Southampton	Franklin	36°35.05'N	076°56.22'W	A. Harvill	17571	1967-09-28
CG	VA	Southampton	Franklin	36°34.55'N	076°56.56'W	L. Smith et al	s. n.	1940-06-25
CG	VA	Suffolk City	Suffolk City	36°35.29'N	076°54.42'W	H. Ahles et al	58184	1963-06-22
Callisia ornata (Small) Tucker
CO	FL	Brevard	Eau Gallie	28°10.22'N	080°38.98'W	A. Rhoads	s. n.	1937-03-16
CO	FL	Brevard	Melbourne	28°04.97'N	080°38.54'W	S. Hood	s. n.	1951-06-16
CO	FL	Brevard	Melbourne Beach	28°03.16'N	080°33.09'W	S. Hopkins	s. n.	July 14, 1896
CO	FL	Brevard	Wickham Park	28°09.47'N	080°39.64'W	T. MacClendon et al	3	2002-04-04
CO	FL	Broward	Carpenter Scrub Natural area	26°09.74'N	080°10.66'W	P. Howell	687	2003-06-20
CO	FL	Broward	Ft. Lauderdale	26°08.85'N	080°11.13'W	W. Coker	s. n.	1946-02-18
CO	FL	Charlotte	Charlotte Harbor Preserve State Park	26°50.40'N	082°13.26'W	E. Gandy	ch0022	2007-10-18
CO	FL	Charlotte	Prairie/Shell Creek	26°59.28'N	081°57.76'W	A. Franck	2002	2010-05-06
CO	FL	Citrus	Fort Cooper State Park	28°48.93'N	082°18.31'W	F. Hattaway	114	2000-05-12
CO	FL	Collier	Bonita Springs	26°19.69'N	081°47.47'W	R. Huck et al	3958a	1986-03-30
CO	FL	Collier	Bonita Springs	26°18.68'N	081°47.72'W	R. Huck et al	3958b	1986-03-30
CO	FL	Collier	Bonita Springs	26°19.51'N	081°46.72'W	R. Huck et al	3958c	1986-03-30
CO	FL	Collier	Marco Island	25°56.37'N	081°42.66'W	O. Lakela	30830	1967-07-01
CO	FL	Collier	Marco Island	25°55.91'N	081°41.73'W	E. West et al	s. n.	1954-04-15
CO	FL	Desoto	Deep Creek Preserve	27°03.47'N	082°00.39'W	A. Franck	761	2008-07-31
CO	FL	Desoto	Deep Creek Preserve	27°03.36'N	082°00.70'W	A. Franck	2158	2010-05-27
CO	FL	Hardee	Cattle Range Station	27°23.78'N	081°56.41'W	B. Kirk	s. n.	1942-07-01
CO	FL	Hardee	Paynes Creek Historic State Park	27°37.36'N	081°48.52'W	E. Gandy	PC0142	2007-07-05
CO	FL	Hardee	S. of Fort Green Springs	27°35.13'N	081°56.31'W	B. Hansen et al	12442	1993-11-09
CO	FL	Hernando	Dade City	28°23.24'N	082°11.65'W	H. Davis	15628	1971-05-05
CO	FL	Highlands	Amtrak Station	27°29.75'N	081°26.06'W	D. Hall et al	1383	1985-05-16
CO	FL	Highlands	Archbold Biological Station	27°11.05'N	081°21.00'W	S. Bergamo	99-205	1999-06-10
CO	FL	Highlands	Avon Park	27°33.98'N	081°24.68'W	K. Delaney	1630	1988-04-25
CO	FL	Highlands	Avon Park Lakes	27°36.60'N	081°33.31'W	S. Christman	1742	1987-05-16
CO	FL	Highlands	Desoto Rd., E. of Sebring	27°28.31'N	081°23.63'W	S. Christman	413	1986-04-22
CO	FL	Highlands	Highlands Hammock State Park	27°28.26'N	081°31.14'W	A. Bishop	HH0165	2003-03-17
CO	FL	Highlands	Highlands Park Estates	27°18.25'N	081°19.55'W	S. Christman	1655	1987-04-05
CO	FL	Highlands	Lake June in Winter State Park	27°17.82'N	081°25.15'W	D. Stark	LJ64	2001-04-26
CO	FL	Highlands	Sebring	27°28.39'N	081°31.87'W	J. Mcfarlin	8358	1934-08-06
CO	FL	Highlands	Sebring	27°29.71'N	081°26.47'W	J. Mcfarlin	10137	1935-02-06
CO	FL	Highlands	Sebring	27°29.84'N	081°29.37'W	C. Bryson	17801	2000-04-05
CO	FL	Highlands	Venus ESE Scrub	27°04.47'N	081°21.33'W	S. Christman	1630	1987-04-04
CO	FL	Hillsborough	Balm Boyette Tract	27°46.75'N	082°14.83'W	S. Landry et al	s. n.	1994-09-23
CO	FL	Hillsborough	Little Manatee River State Park	27°39.88'N	082°22.59'W	J. Myers	30	1998-05-20
CO	FL	Hillsborough	Little Manatee River State Park	27°39.66'N	082°22.17'W	J. Myers	128	1998-09-09
CO	FL	Hillsborough	Little Manatee River State Park	27°39.67'N	082°22.28'W	J. Myers	393	1999-06-10
CO	FL	Hillsborough	Tampa	27°56.83'N	082°27.52'W	A. Garber	s. n.	May, 1876
CO	FL	Hillsborough	Tarpon Rd.	28°08.56'N	082°36.83'W	V. Ducey	16	1962-06-17
CO	FL	Hillsborough	University South Florida Campus	28°01.36'N	082°32.34'W	O. Lakela	30811	1967-06-29
CO	FL	Indian River	St. Sebastian River State Buffer Preserve	27°49.61'N	080°33.72'W	J. Scanlon	414	2002-05-13
CO	FL	Lake	0.8 mi W. of U.S. 441, 6 mi N. of Leesburg.	28°53.78'N	081°53.85'W	L. Baltzell	7172	1975-04-13
CO	FL	Lake	E. of Grassy Lake, 1.5 mi. NE. of Minneola	28°35.74'N	081°43.89'W	D. Ward	8346	1972-05-27
CO	FL	Lake	Guerrant park	28°54.99'N	081°39.87'W	W. Murrill	s. n.	1941-05-07
CO	FL	Lake	Teardrop Lake	28°37.10'N	081°43.48'W	S. Christman	1519	1987-03-17
CO	FL	Lee	Bonita Beach	26°19.88'N	081°46.54'W	E. Brown	s. n.	1985-05-14
CO	FL	Manatee	Bradenton	27°29.43'N	082°35.55'W	A. Cuthbert	s. n.	1917-06-17
CO	FL	Manatee	Bradenton	27°29.43'N	082°35.55'W	A. Cuthbert	s. n.	1916-06-17
CO	FL	Manatee	Emerson Point Preserve	27°31.28'N	082°34.34'W	G. Weber	758	1932-05-07
CO	FL	Manatee	South Fork State Park	27°36.75'N	082°14.31'W	R. Owens	SF0112	1992-06-13
CO	FL	Manatee	Wingate Creek State Park	27°27.11'N	082°08.88'W	J. Weber	WC0057	1991-04-11
CO	FL	Manatee	Wingate Creek State Park	27°27.41'N	082°08.64'W	C. Becker	WC0223	1997-08-13
CO	FL	Marion	Florida Greenways and Trails	28°59.45'N	082°11.07'W	S. Carr	3648	2001-09-08
CO	FL	Martin	Jonathan Dickinson State Park	26°59.53'N	080°08.84'W	D. Correll et al	49882	1978-06-17
CO	FL	Martin	Jonathan Dickinson State Park	26°59.56'N	080°08.94'W	R. Woodbury et al	s. n.	1990-04-01
CO	FL	Orange	6 mi N. of Orlando	28°55.00'N	081°39.93'W	W. Murrill	s. n.	1941-05-07
CO	FL	Orange	Conway	28°30.16'N	081°19.84'W	E. West et al	s. n.	1929-07-23
CO	FL	Osceola	Along Poinciana Blvd	28°09.53'N	081°26.71'W	B. Hansen et al	11746	1988-06-16
CO	FL	Osceola	Buck Lake South Scrub	28°11.23'N	081°08.85'W	S. Christman	356	1986-04-09
CO	FL	Osceola	Bull Creek Wildlife management Area	28°02.42'N	080°56.86'W	C. Lotspeich	445	1978-04-25
CO	FL	Osceola	E. of FL 530	28°20.33'N	081°35.05'W	D. Ward	1876	1960-05-04
CO	FL	Osceola	Jane Green Creek on Kempher Rd. Deer Park	28°03.71'N	080°53.55'W	R. Huck	46	1976-06-29
CO	FL	Osceola	Yeehaw	27°41.68'N	080°54.02'W	S. Hood	4311	1951-06-20
CO	FL	Palm Beach	Palm Beach Gardens	26°50.70'N	080°05.50'W	P. Cassen	516	1969-08-21
CO	FL	Pasco	Eagle Point Park/Pasco Palms Preserve	28°13.49'N	082°44.99'W	S. Hood	3512	1950-05-17
CO	FL	Pasco	Starkey Wilderness Park	28°15.04'N	082°36.54'W	E. Ferguson	75	2003-02-05
CO	FL	Pasco	Starkey Wilderness Park	28°14.66'N	082°36.45'W	E. Ferguson	138	2003-06-17
CO	FL	Pinellas	Brooker Creek Preserve	28°08.70'N	082°39.19'W	B. Hansen et al	12841	1994-06-07
CO	FL	Pinellas	Clearwater, Tampa	27°59.69'N	082°44.50'W	P. Genelle et al	316	1970-09-07
CO	FL	Pinellas	Clearwater, Tampa	28°00.47'N	082°47.39'W	M. Lelong	5349	1970-04-04
CO	FL	Pinellas	Curlew Rd. (County preserve area)	28°02.80'N	082°45.26'W	B. Lambert	s. n.	2005-06-15
CO	FL	Pinellas	Safety Harbor Fire station #2	27°59.68'N	082°41.27'W	G. Fleming	4041	1988-05-07
CO	FL	Pinellas	Safety Harbor Fire Station #2	27°58.78'N	082°42.45'W	G. Fleming	4114	1988-08-07
CO	FL	Polk	Davenport	28°09.82'N	081°35.35'W	S. Hood	3532	1950-05-22
CO	FL	Polk	Lakeland	27°45.68'N	081°59.57'W	W. Faircloth	7312	1973-05-18
CO	FL	Polk	Saddle Blanket Scrub Preserve	27°39.24'N	081°34.07'W	P. Corogin	SB288	2007-04-08
CO	FL	Polk	Scrub at Arnold Hammock	27°42.80'N	081°23.16'W	C. van Hoek et al	590	1996-06-29
CO	FL	Polk	Tiger Creek Preserve	27°48.73'N	081°29.33'W	P. Corogin	TC144	2005-07-08
CO	FL	Polk	1.3 mi N. of Jct. Fla630, on Fla 37	27°45.87'N	081°59.51'W	W. Faircloth	7312	1973-05-18
CO	FL	Putnam	Dunns Creek State Park	29°33.30'N	081°35.09'W	B. Herring et al	1536	2002-06-26
CO	FL	Sarasota	Brohard Park	27°04.09'N	082°26.83'W	M. Ferguson et al	89-5	1989-04-14
CO	FL	Sarasota	Dee prairie Creek Preserve	27°07.36'N	082°14.71'W	L. Birch et al	238	2009-06-12
CO	FL	Sarasota	Old Miakka Preserve	27°20.02'N	082°15.75'W	A. Franck	891	2008-09-11
CO	FL	Sarasota	Oscar Scherer State Park	27°10.56'N	082°27.60'W	J. Weber et al	OS0067	1992-07-07
CO	FL	Sarasota	Oscar Scherer State Park	27°10.87'N	082°27.45'W	D. Griffin	OS0550	2006-04-14
CO	FL	Seminole	Altamonte Springs	28°40.14'N	081°26.77'W	L. Baltzell	1062	1969-05-02
CO	FL	Seminole	Sanford	28°47.44'N	081°16.44'W	A. Bitting	s. n.	July 20, 1894
CO	FL	St. Lucie	Savannas State Reserve.	27°20.34'N	080°18.68'W	M. Garland et al	950	1992-09-23
CO	FL	Volusia	West of Daytona	29°14.55'N	081°13.75'W	L. Baltzell	4873	1973-04-03
CO	GA	Charlton	6 mi N. of intersection with Hwy 23-121	30°26.48'N	082°11.89'W	G. Norsworthy et al	s. n.	1972-05-28
Callisia rosea (Vent.) Hunt
CR	FL	Duval	Near Jacksonville	30°19.91'N	081°39.35'W	A. Curtiss	2998	May
CR	FL	Highlands	Brighton	27°13.53'N	081°05.72'W	A. Moldenke et al	29752	1975-05-16
CR	GA	Candler	Upper Lotts Creek	32°29.32'N	081°58.72'W	N. Coile et al	2727	1982-05-06
CR	GA	Chatham	Pooler	32°03.22'N	081°21.16'W	W. Duncan et al	17332	Augustus 24, 1953
CR	GA	Chatham	Savannah City Hall	31°59.75'N	081°16.17'W	W. Duncan	20900	1958-06-10
CR	GA	Coffee	Douglas	31°31.73'N	082°49.23'W	R. Carter et al	4179	1985-06-28
CR	GA	Columbia	Appling	33°33.32'N	082°14.98'W	J. Pyron et al	1682	1937-05-23
CR	GA	Elbert	Gregg Shoals area	34°12.84'N	082°44.76'W	N. Coile et al	2254	1981-05-23
CR	GA	Elbert	Savannah River	34°03.38'N	082°38.05'W	W. Credle et al	813	1979-06-05
CR	GA	Elbert	Savannah River	34°03.36'N	082°37.60'W	W. Credle et al	828	1979-06-05
CR	GA	Elbert	Tallow Hill	34°06.73'N	083°01.83'W	N. Coile et al	1807	1978-05-27
CR	GA	Evans	Fort Stewart	32°06.73'N	081°47.71'W	T. Zebryk et al	430	1992-06-25
CR	GA	Greene	White plains	31°31.73'N	082°49.23'W	J. Allison	2734	1987-05-02
CR	GA	Hancock	Sparta	33°13.52'N	082°58.61'W	W. Duncan et al	30879	1983-06-14
CR	GA	Hart	Savannah River	34°18.15'N	082°47.70'W	W. Credle et al	776	1979-05-29
CR	GA	Houston	Oaky Woods WMA	32°29.44'N	083°32.50'W	P. Lynch et al	258	2009-05-14
CR	GA	Jones	Union Hill Church	33°10.37'N	083°31.68'W	R. Campbell	12	1970-07-11
CR	GA	Laurens	Ben Hall's Lake	32°38.66'N	082°51.56'W	C. Lodge et al	s. n.	1977-05-09
CR	GA	Liberty	Fort Stewart	31°51.91'N	081°33.56'W	T. Zebryk et al	549	1992-08-06
CR	GA	Morgan	Hard Labor Creek State Park	33°39.26'N	083°36.23'W	J. Hill et al	1359	1980-05-25
CR	GA	Oglethorpe	Lexington	33°58.31'N	083°00.38'W	F. Montgomery et al	203	1965-07-14
CR	GA	Putnam	Oconee river	33°17.77'N	083°13.75'W	J. Allison	2153	1984-05-12
CR	GA	Richmond	Fort Gordon	33°23.46'N	082°14.42'W	M. Moore et al	1490	1992-05-07
CR	GA	Twiggs	Griswoldville, Butts Tract	32°52.20'N	083°26.83'W	T. Govus	762	1996-06-05
CR	GA	Twiggs	Ocmulgee WMA	32°34.46'N	083°28.61'W	P. Lynch et al	428	2009-07-18
CR	GA	Washington	Tennille	32°57.05'N	082°49.57'W	W. Duncan	13509	1952-05-11
CR	GA	Wilkes	Danburg	33°52.76'N	082°38.11'W	J. Allison	2778	1986-09-21
CR	NC	Cleveland	Boiling Springs	35°12.01'N	081°39.94'W	W. Fox	3929	1950-07-12
CR	NC	Cleveland	Broad River	35°12.08'N	081°39.83'W	O. Freeman	56268	1956-05-31
CR	NC	Cumberland	Fayetteville	34°52.86'N	078°50.85'W	J. Duke	1214	1958-06-21
CR	NC	New Hanover	Wilmington	33°53.49'N	078°1.48'W	D. Sieren	1274	1975-05-21
CR	SC	Abbeville	Russell Dam	34°03.49'N	082°37.20'W	C. Douglas et al	1424	1978-05-23
CR	SC	Aiken	Barnwell	33°17.72'N	081°43.93'W	N. Coile et al	5256	1989-04-30
CR	SC	Aiken	Hamburg	33°28.95'N	081°56.89'W	A. Radford	548	1940-06-20
CR	SC	Aiken	North Augusta	33°28.82'N	081°57.04'W	H. Ahles et al	56826	1962-06-09
CR	SC	Allendale	Barton	32°52.04'N	081°24.44'W	C. Bell	4031	1956-06-30
CR	SC	Allendale	Brier Creek	32°57.53'N	081°27.78'W	C. Bell	2704	1956-05-13
CR	SC	Allendale	Luray	32°49.50'N	081°17.08'W	J. Nelson et al	5745	1987-07-09
CR	SC	Allendale	Smith Lake	33°01.37'N	081°30.07'W	A. Pittman et al	5309706	1997-05-30
CR	SC	Anderson	Russell Dam	34°14.96'N	082°44.08'W	W. Credle et al	759	1979-05-25
CR	SC	Bamberg	Olar	33°06.49'N	081°09.40'W	H. Ahles et al	30560	1957-07-04
CR	SC	Bamberg	SC 70	33°18.64'N	081°11.57'W	D. Rayner	2229	1985-05-16
CR	SC	Barnwell	Williston	33°23.85'N	081°27.52'W	H. Ahles et al	56977	1962-06-10
CR	SC	Beaufort	Yemassee	32°41.14'N	080°49.70'W	C. Bell	3743	1956-06-27
CR	SC	Beaufort	Yemassee	32°40.36'N	080°46.78'W	J. Nelson et al	28347	2010-05-10
CR	SC	Berkeley	Lake Moultrie	33°20.68'N	080°08.58'W	H. Ahles et al	26623	1957-05-28
CR	SC	Berkeley	Moncks Corner	33°10.81'N	080°11.98'W	H. Ahles et al	30695	1957-07-05
CR	SC	Calhoun	Cameron	33°35.94'N	080°34.38'W	H. Ahles et al	25515	1957-05-19
CR	SC	Charleston	Parkers Ferry	32°43.63'N	080°22.77'W	H. Ahles et al	25771	1957-05-20
CR	SC	Cherokee	Gaffney	35°07.93'N	081°35.38'W	H. Ahles et al	26811	1957-06-04
CR	SC	Chester	Broad River	34°35.70'N	081°25.39'W	C. Bell	9532	1957-06-27
CR	SC	Chester	Carlisle	34°35.70'N	081°25.39'W	O. Freeman	56259	1956-05-26
CR	SC	Colleton	Combahee River	32°41.00'N	080°39.63'W	C. Bell	2325	1956-05-08
CR	SC	Dorchester	Leveston Bluff	32°54.16'N	080°23.04'W	S. Hill	19325	1988-05-14
CR	SC	Edgefield	Sumter National Forest	33°39.06'N	082°04.38'W	J. Nelson	18173	1997-05-04
CR	SC	Fairfield	Between Shelton and Woodward	34°32.61'N	081°17.95'W	C. Bell	9310	1957-06-26
CR	SC	Fairfield	Jenkinsville	34°17.50'N	081°18.17'W	J. Nelson et al	22688	2002-05-31
CR	SC	Fairfield	S 225	34°23.60'N	081°14.73'W	S. Wooten et al	834	1983-06-22
CR	SC	Georgetown	Baruch plantation	33°20.56'N	079°14.10'W	J. Barry	52	1967-06-20
CR	SC	Georgetown	Georgetown	33°25.70'N	079°08.83'W	W. Coker	s. n.	1941-06-16
CR	SC	Greenwood	Hodges	34°17.49'N	082°11.72'W	A. Radford	22907	1957-05-25
CR	SC	Greenwood	Ninety Six	34°07.91'N	082°01.52'W	A. Radford	26619	1957-07-07
CR	SC	Hampton	SC 119	32°37.22'N	081°14.68'W	C. Aulbach- Smith et al	1522	1981-07-15
CR	SC	Hampton	Shirley	32°39.10'N	081°19.8'W	C. Aulbach- Smith et al	2299	1982-06-28
CR	SC	Hampton	Yemassee	32°43.14'N	080°53.54'W	C. Bell	2527	1956-05-11
CR	SC	Horry	Myrtle Beach	33°38.97'N	078°55.79'W	W. Coker	s. n.	1931-06-23
CR	SC	Horry	North of Myrtle Beach	32°52.14'N	079°46.82'W	C. Bell	7689	1957-05-01
CR	SC	Jasper	County Rd. 21	32°35.18'N	080°44.66'W	H. Ahles et al	12273	1956-05-09
CR	SC	Kershaw	Sanders Creek	34°21.05'N	080°32.41'W	A. Pittman et al	5229816	1998-05-22
CR	SC	Lancaster	Rocky Creek	34°32.85'N	080°50.44'W	H. Ahles	27368	1957-06-06
CR	SC	Laurens	Reedy River Dam	34°27.39'N	082°11.69'W	C. Bell	8095	1957-06-03
CR	SC	Marion	Brittons Neck	30°19.91'N	081°39.35'W	C. Bell	7816	1957-05-26
CR	SC	McCormick	Clarks Hill	27°13.53'N	081°05.72'W	A. Radford	34760	1958-06-08
CR	SC	Newberry	Mills Creek	32°29.32'N	081°58.72'W	C. Bell	7016	1957-05-11
CR	SC	Orangeburg	Branchville	32°03.22'N	081°21.16'W	H. Ahles et al	25405	1957-05-18
CR	SC	Orangeburg	McDougal	31°59.75'N	081°16.17'W	A. Darr	1160	2001-08-25
CR	SC	Orangeburg	Rowesville	31°31.73'N	082°49.23'W	J. Fairey	357	1967-08-22
CR	SC	Richland	Harbison	33°33.32'N	082°14.98'W	K. Peterson	37	1999-06-22
CR	SC	Richland	Heathwood Columbia	34°12.84'N	082°44.76'W	J. Chopwan	s. n.	1939-05-12
CR	SC	Richland	Wildcat Rd.	34°03.38'N	082°38.05'W	J. Nelson	10983	1991-08-07
CR	SC	Spartanburg	Croft State Park	34°03.36'N	082°37.60'W	C. Bell	8280	1957-06-04
CR	SC	Union	Buffalo	34°06.73'N	083°1.83'W	J. Nelson	6021	1987-08-26
CR	SC	Union	Herbert	32°06.73'N	081°47.71'W	C. Bell	8454	1957-06-05
CR	SC	Union	Sumter National Forest	31°31.73'N	082°49.23'W	C. Horn	6816	1993-06-09
CR	SC	Union	Union	33°13.52'N	082°58.61'W	J. Allison	3812	1989-05-21
CR	SC	Williamsburg	Black River	34°18.15'N	082°47.70'W	J. Nelson	7676	1989-05-19
CR	SC	Williamsburg	Kingstree	32°29.44'N	083°32.50'W	A. Radford	24872	1957-06-12
